# Supplementary material for: The OJIP Kinetics Analysis Reveals Differential Thermal Tolerance Responses in Photosystem II of Coffea canephora Clones After Two Recurrent Cycles of Water Deficit
Source: Plants (Basel). 2026 Feb 28;15(5):740. doi: 10.3390/plants15050740 (PMC12986973; doi:10.3390/plants15050740)
Supplement: Supplementary file 1 [file plants-15-00740-s001.zip]

Archive with 1 entries (1 files):
- plants-4129813-supplementary.pdf
